# Supplementary material for: Estrogen Receptor-Alpha and p53 Status as Regulators of AMPK and mTOR in Luminal Breast Cancer
Source: Cancers (Basel). 2021 Jul 19;13(14):3612. doi: 10.3390/cancers13143612 (PMC8306694; doi:10.3390/cancers13143612)
Supplement: Supplementary file 1 [file cancers-13-03612-s001.zip]

Archive with 1 entries (1 files):
- cancers-1287357-SI.pptx
